# Supplementary material for: Effect of voluntary human mobility restrictions on vector-borne diseases during the COVID-19 pandemic in Japan: A descriptive epidemiological study using a national database (2016 to 2021)
Source: PLoS One. 2023 May 25;18(5):e0285107. doi: 10.1371/journal.pone.0285107 (PMC10212128; doi:10.1371/journal.pone.0285107)
Supplement: S1 Table — *Figures indicate the numbers of newly confirmed cases of COVID-19 per 100,000 population. (XLSX) [file pone.0285107.s005.xlsx]

## Sheet: S1 Table
	S1. Table. Tertiary industry activity index (monthly) by industry (2015=100.0 %) and the number of newly confirmed case of COVID-19.per 100,000 population
		2019												2020
		Jan.	Feb.	Mar.	Apr.	May.	Jun.	Jul.	Aug.	Sep.	Oct.	Nov.	Dec.	Jan.	Feb.	Mar.	Apr.	May.	Jun.	Jul.	Aug.	Sep.	Oct.	Nov.	Dec.
	Railway Passenger Transport	104.1	104.7	104.8	104.5	104.6	104.7	105.5	104.9	111.8	103.7	105.1	104.8	105.6	103.3	82.7	58.6	56.2	73	75.7	75.4	79.5	80.3	80.1	77.5
	Water Passenger Transport	104.2	108.1	108.6	120.9	111.6	107.7	108.6	98.7	107.7	105.6	106.8	106.3	103.7	101.3	47.5	29.6	22.6	40	41.4	37.9	61.6	70.1	71.9	60.4
	Air Passenger Transport	118.7	118.2	118.5	119.8	121.4	119.5	119.5	118.2	117.9	117.5	119.4	120.7	121.9	98.8	43.1	9.4	5.4	14.8	23.8	22.3	27.3	36.1	41.6	34
	Road Passenger Transport	100.4	100.4	94.7	100.5	100.4	100.9	100.5	101.8	105.1	98.9	101.4	99.9	101.3	94.4	74.1	59.4	41.4	64.2	70	69.1	72.9	78.6	73.2	71.9
	Domestic travel	95	94.8	95.1	103.4	97.9	92.4	91.3	87.9	93.9	88.2	91	88.8	89.4	84	34.8	6.6	3.3	11.6	20.5	26.9	41.1	70.5	85.4	70.7
	Overseas travel	86.3	87.1	89.1	99.4	89.6	87.8	87.6	88.6	87.2	89.3	89.9	90.4	81.2	74.6	14.5	1.9	1	1.1	1.1	1.6	1.6	1.9	2.6	2.8
	Foreign Tourist From Abroad	151.9	154.7	159.5	159	158.1	162.8	159.5	163.2	182.5	180.7	176.9	151.2	186.7	100.4	44.8	3.6	0.4	1.6	9	8.5	5.1	5.6	10	15.1
	COVID-19*	0	0	0	0	0	0	0	0	0	0	0	0	0	0	1	9.8	1.5	0.9	13.9	25.6	12.1	13.8	37.3	68.5
		2021												2022
		Jan.	Feb.	Mar.	Apr.	May.	Jun.	Jul.	Aug.	Sep.	Oct.	Nov.	Dec.	Jan.	Feb.	Mar.	Apr.	May.	Jun.	Jul.	Aug.	Sep.	Oct.
	Railway Passenger Transport	71.1	73.5	75.4	76.4	72.6	75.5	76.5	71.8	73.7	80	82.8	84.9	79	75.4	78.2	83.7	85.7	85.2	83.2	81.9	85.5	85.9
	Water Passenger Transport	50.5	51.3	52.3	50.6	45.2	48.2	58.8	50.1	59	64.3	63.6	81	81.7	60	65.1	79.4	93.9	89.2	79.4	83.8	89.8	91.4
	Air Passenger Transport	14.6	16.2	27.5	29.5	28.5	27.6	34.1	34.6	31.6	37.6	41	47.8	31	29.2	46.7	55.9	80.6	81	77.7	82.3	84.6	81.9
	Road Passenger Transport	62.2	65	70.6	69.1	65.1	71.5	72.5	67.2	69.1	80.3	80.1	82.4	74.3	71.5	73.6	82.4	82.2	84.1	81	78.5	79	79.8
	Domestic travel*	12.7	14.7	55.9	33	19	23.3	41.2	29.9	34.8	37	43	50.9	31.4	25.2	113.8	60.6	69.6	87	79.5	67.4	63.9	70.3
	Overseas travel*	2.9	2	2.9	3.1	1.4	3.2	3.2	2.5	3.4	3.8	4.2	3.8	3	4.5	5.5	9.9	6.8	15.9	18.4	15.4	22.7	27.6
	Foreign Tourist From Abroad	3.4	2.8	19.1	2.7	2.9	14.2	236.6	46.9	34.6	8.1	21.3	17.2	4.3	5.6	15.3	3.8	10.5	12	13	15.6	16.5	33.3
	COVID-19*	122.8	33	33.2	93	121.6	41.8	100.5	449.9	164.9	13.6	3.5	4.6	858.3	1669.5	1169.5	990.9	745.7	371.8	2745.3	4893.7	1841.2	817.5
	*Figures indicate numbers of newly confirmed casee of coronavirus disease 2019 (COVID-19).per 100,000 population.
