# Supplementary material for: Effect of voluntary human mobility restrictions on vector-borne diseases during the COVID-19 pandemic in Japan: A descriptive epidemiological study using a national database (2016 to 2021)
Source: PLoS One. 2023 May 25;18(5):e0285107. doi: 10.1371/journal.pone.0285107 (PMC10212128; doi:10.1371/journal.pone.0285107)
Supplement: S2 Table — (XLSX) [file pone.0285107.s006.xlsx]

## Sheet: S2 Table
	S2 Table. Number of people entering the country (foreign arrival and returnees).
			Forign arrival							Returnees
	Year	Month	Asians	Non-Asians	Total	Among non-Asians		Year	Month	No. of returnees
						Europeans	Africans
	2016	Jan	1627068	262072	1889140	84574	2910	2016	Jan	1327934
		Feb	1661398	229005	1890403	87854	2478		Feb	1249714
		Mar	1629434	362986	1992420	151639	3056		Mar	1666757
		Apr	1690796	353061	2043857	151899	2891		Apr	1112783
		May	1468474	317902	1786376	127573	3530		May	1355176
		Jun	1550057	304091	1854148	105462	2920		Jun	1294226
		Jul	1805247	339513	2144760	144000	3546		Jul	1374293
		Aug	1647948	292054	1940002	135595	3515		Aug	1774634
		Sep	1512841	316497	1829338	126852	3943		Sep	1604107
		Oct	1650321	383051	2033372	169340	3568		Oct	1456787
		Nov	1519950	296658	1816608	115055	3031		Nov	1468345
		Dec	1687866	310622	1998488	99983	2536		Dec	1403496
	2017	Jan	1997437	297480	2294917	94531	2926	2017	Jan	1436386
		Feb	1752810	245154	1997964	89050	2272		Feb	1331819
		Mar	1788372	375997	2164369	146719	3364		Mar	1843939
		Apr	2035461	459901	2495362	196421	3412		Apr	1183666
		May	1853698	353282	2206980	137723	3093		May	1388836
		Jun	1850052	325834	2175886	108836	2556		Jun	1360735
		Jul	2110277	368126	2478403	152059	3838		Jul	1422671
		Aug	1999173	305824	2304997	138886	3490		Aug	1833092
		Sep	1804870	336848	2141718	137063	4328		Sep	1704807
		Oct	2042481	407362	2449843	178320	3927		Oct	1410813
		Nov	1953006	336076	2289082	128160	3381		Nov	1549609
		Dec	2089910	339351	2429261	109126	2776		Dec	1410080
	2018	Jan	2147314	318838	2466152	98219	3108	2018	Jan	1479500
		Feb	2154067	274415	2428482	101729	2552		Feb	1325270
		Mar	2129852	447887	2577739	179007	3720		Mar	1912124
		Apr	2321195	482583	2803778	208382	4187		Apr	1252052
		May	2155640	406688	2562328	161703	3098		May	1481754
		Jun	2171531	378620	2550151	127965	3140		Jun	1448600
		Jul	2231854	416047	2647901	172130	3771		Jul	1504890
		Aug	2112838	343546	2456384	160616	3525		Aug	1964601
		Sep	1696376	359852	2056228	148066	4258		Sep	1719802
		Oct	2091086	458220	2549306	199604	4659		Oct	1601792
		Nov	2038581	366353	2404934	144160	3699		Nov	1675859
		Dec	2234370	364349	2598719	113875	3105		Dec	1542710
	2019	Jan	2358452	344108	2702560	101544	3401	2019	Jan	1567008
		Feb	2288283	293487	2581770	106576	2770		Feb	1389824
		Mar	2274609	477585	2752194	187193	4388		Mar	2054155
		Apr	2316171	569285	2885456	246674	4327		Apr	1269871
		May	2295773	447046	2742819	173609	3301		May	1838301
		Jun	2340400	413583	2753983	143604	4181		Jun	1547666
		Jul	2382612	442165	2824777	185982	3959		Jul	1589288
		Aug	2039889	385941	2425830	175372	8249		Aug	2061962
		Sep	1742625	466375	2209000	199935	8195		Sep	1850064
		Oct	1892754	548858	2441612	256461	9011		Oct	1585490
		Nov	1938621	446116	2384737	179164	4508		Nov	1674511
		Dec	2055377	427064	2482441	138787	3526		Dec	1601915
	2020	Jan	2308263	390561	2698824	117367	3687	2020	Jan	1608306
		Feb	890951	265009	1155960	99296	2567		Feb	1289648
		Mar	124682	92997	217679	41628	1347		Mar	521730
		Apr	4034	1278	5312	190	34		Apr	38983
		May	3766	722	4488	167	17		May	14864
		Jun	6754	1274	8028	275	17		Jun	20615
		Jul	8241	2059	10300	590	96		Jul	27135
		Aug	11868	4014	15882	1596	352		Aug	23939
		Sep	15724	3137	18861	1251	292		Sep	23351
		Oct	29220	6358	35578	2915	591		Oct	26645
		Nov	58669	7934	66603	3587	678		Nov	30453
		Dec	61868	7874	69742	3307	484		Dec	57601
	2021	Jan	48317	7401	55718	3109	503	2021	Jan	25232
		Feb	10870	2962	13832	915	347		Feb	20994
		Mar	15565	3833	19398	1338	426		Mar	38929
		Apr	13303	4255	17558	1655	418		Apr	29795
		May	12163	5213	17376	2053	395		May	32414
		Jun	11245	6040	17285	2290	542		Jun	43441
		Jul	16777	42688	59465	24486	2716		Jul	51628
		Aug	14123	20842	34965	11515	1608		Aug	45555
		Sep	18634	9122	27756	4077	546		Sep	52366
		Oct	22712	10516	33228	1998	640		Oct	42209
		Nov	23611	9140	32751	3553	741		Nov	48098
		Dec	17612	6173	23785	4628	340		Dec	84536
	Monthly average		156207	37975.1	194182	13907.8	807.667	Monthly average		174936
	% change vs. 2016-2019*		-92.0353	-89.7582	-91.6732	-90.5	-78.4532	% change vs. 2016-2019*		-88.638
