# Supplementary material for: Effect of voluntary human mobility restrictions on vector-borne diseases during the COVID-19 pandemic in Japan: A descriptive epidemiological study using a national database (2016 to 2021)
Source: PLoS One. 2023 May 25;18(5):e0285107. doi: 10.1371/journal.pone.0285107 (PMC10212128; doi:10.1371/journal.pone.0285107)
Supplement: S3 Table — (XLSX) [file pone.0285107.s007.xlsx]

## Sheet: S3 Table
	S3 Table. Number of containerized cargo handled in foreign trade
	Year	Month	No. of containers		Year	Month	No. of containers
	2016	Jan	656393		2020	Jan	749824
		Feb	583602			Feb	497134
		Mar	720997			Mar	729271
		Apr	662222			Apr	760910
		May	671700			May	692489
		Jun	672816			Jun	680289
		Jul	680971			Jul	703889
		Aug	685061			Aug	648728
		Sep	692514			Sep	676734
		Oct	673536			Oct	710753
		Nov	735747			Nov	704642
		Dec	703251			Dec	698166
	2017	Jan	723968		2021	Jan	677001
		Feb	556497			Feb	642238
		Mar	769802			Mar	736446
		Apr	701746			Apr	745967
		May	732330			May	715965
		Jun	717636			Jun	705225
		Jul	723790			Jul	714356
		Aug	731618			Aug	705964
		Sep	716258			Sep	694360
		Oct	691489			Oct	717992
		Nov	791748			Nov	742395
		Dec	720797			Dec	730110
	2018	Jan	723452
		Feb	677837
		Mar	707444
		Apr	727018
		May	764479
		Jun	714087
		Jul	726086
		Aug	729639
		Sep	729476
		Oct	783373
		Nov	787878
		Dec	721277
	2019	Jan	782965
		Feb	615262
		Mar	774579
		Apr	731411
		May	747670
		Jun	728636
		Jul	792012
		Aug	734938
		Sep	727095
		Oct	742344
		Nov	756294
		Dec	712462
	Monthly average		715713				699202
	% change vs. 2016-2019						-2.30687
