# Supplementary material for: Effect of voluntary human mobility restrictions on vector-borne diseases during the COVID-19 pandemic in Japan: A descriptive epidemiological study using a national database (2016 to 2021)
Source: PLoS One. 2023 May 25;18(5):e0285107. doi: 10.1371/journal.pone.0285107 (PMC10212128; doi:10.1371/journal.pone.0285107)
Supplement: S4 Table — *Indicates passenger volume/passenger-km on the Bullet Train, excluding regular ticketed passengers. ✝Indicates the number of passengers transported on scheduled domestic flights. mil: million, n.a.: Not yet officially announced. (XLSX) [file pone.0285107.s008.xlsx]

## Sheet: S4 Table
	S4 Table. Domestic passenger and freight transport distances by mode of transport
		Passengerr transport
	Year	Automobile		Railway*		Domestic vessel		Aircraft✝
		passengers carried (mil.)	passenger-km (mil. km)	passengers carried (mil.)	passenger-km (mil. km)	passengers carried (mil.)	passenger-km (mil. km)	passengers carried (mil.)	passenger-km (mil. km)
	2016	6035	67171	326	95416	87.5	3275	97	89589
	2017	6085	66328	331	97089	88.2	3191	102	94019
	2018	6037	64813	337	99227	87.6	3364	103	95346
	2019	5800	61301	320	94765	80.2	3076	107	99006
	Average	5989.25	64903.2	328.5	96624.2	85.875	3226.5	102.25	94490
	2020	4000	25593	114	31294	n.a.	n.a.	47	43645
	2021	4214	28588	143	39300	n.a.	n.a.	44	41186
	Average	4107	27090.5	128.5	35297	n.a.	n.a.	45.5	42415.5
	% vs. '16-'19	-31.4271	-58.2602	-60.8828	-63.4698			-55.5012	-55.1111
		Freight transport
	Year	Autoobile		Railway		Cargo vessel		Aircraft✝
		cargo volume (1,000 t)	freight ton-km (mil. ton km)	cargo volume (1,000 t)	freight ton-km (mil. ton km)	cargo volume (1,000t)	freight ton-km (mil. ton km)	cargo volume (1,000t)	freight ton-km (mil. ton km)
	2016	4172572	246991	24657	19652	207865	105512	905	949
	2017	4173666	247782	25199	19966	204515	105543	917	984
	2018	4122174	247394	23050	17724	213455	110721	841	899
	2019	4117399	251471	23506	18382	209448	106500	792	846
	Average	4.14645e+06	248410	24103	18931	208821	107069	863.75	919.5
	2020	3786998	213419	21273	16838	186600	96234	501	540
	2021	3890209	223431	21051	16700	194498	100033	462	508
	Average	3.8386e+06	218425	21162	16769	190549	98133.5	481.5	524
	% vs. '16-'19	-7.4244	-12.0706	-12.2018	-11.4204	-8.74997	-8.34555	-44.2547	-43.0125
	*Indicates passenger volume / passenger km on the Bullet Train, excluding regular ticketed passengers. ✝Indicates the number of passengers transported on scheduled domestic flights. Mil.: millionn, n.a.:not yet officially announced.
