# Supplementary material for: Effect of voluntary human mobility restrictions on vector-borne diseases during the COVID-19 pandemic in Japan: A descriptive epidemiological study using a national database (2016 to 2021)
Source: PLoS One. 2023 May 25;18(5):e0285107. doi: 10.1371/journal.pone.0285107 (PMC10212128; doi:10.1371/journal.pone.0285107)
Supplement: S5 Table — Figures indicate how the number of visitors to parks and residential areas has changed compared to baseline days (the averages from the 5‑week period from January 3 to February 6, 2020). (XLSX) [file pone.0285107.s009.xlsx]

## Sheet: S5 Table
	S5 Table: Changes in the population staying in parks and residential areas.
			Parks	Residential	SFTS	Scrub typhus	Japanese spotted fever
	2020	Feb.	0.6875	2.125	0.75	0.75	0.75
		Mar.	3.76471	5.23529	1	0	0.6
		Apr	-3.59259	13.7407	1.5	2.75	4.25
		May	-5.07407	14.1111	1.75	3.5	9.5
		Jun	-6.44118	6.94118	3.4	4.2	8.6
		Jul	-8.18519	7.37037	1.5	1.5	10.75
		Aug	1.11765	7.61765	2	0.8	14
		Sep	4	5.33333	2	0.75	20
		Oct	-1	4.18519	2.25	2.75	26.5
		Nov	-0.941176	5.05882	0.6	43.8	2.8
		Dec	-17.7037	8.62963	0.75	48.25	0.5
	2021	Jan	-27	9.18519	0.25	12.25	0.25
		Feb	-16.7407	7.51852	1	2	0.5
		Mar	-6.88235	5.32353	2	1.4	2.6
		Apr	-6.59259	6.07407	3.5	4	8.5
		May	-6.70588	8.26471	3	6.2	10.2
		Jun	-11.4074	5.92593	5.75	3	16.25
		Jul	-8.18519	6.59259	2.5	2	12.75
		Aug	-17.3824	9.47059	2.8	1.4	11
		Sep	-6.03704	7.92593	1.75	0.75	13.75
		Oct	-1.2963	4.85185	2.5	4.5	29.5
		Nov	1.94118	4.70588	0.2	47.4	6.8
		Dec	-13.8889	6.33333	0	34.5	1.75
	2022	Jan	-19	8.41176	0.4	7.8	0.4
		Feb	-18.2222	8.44444	0.5	0.75	0.5
		Mar	-11.3704	5.88889	1.25	0.5	0.5
		Apr	-8.37037	4.92593	3.25	2.75	4
		May	-1.64706	5.17647	5	5.6	12
		Jun	-0.666667	0.0864198	5.25	2.75	12.75
		Jul	-14.7037	5.77778	2.5	0.5	10
		Aug	-9.11765	8.55882	2.8	0.4	12
		Sep	-10.2222	5.44444	2.75	1	20.75
		Oct	-4.33333	4.55556	2.2	5.8	24.6
	Figures indicate how the number of visitors to parks and resdential has changed compared to baseline days (the average from the 5‑week period from January 3, to February 6, 2020).
