# Supplementary material for: Effect of voluntary human mobility restrictions on vector-borne diseases during the COVID-19 pandemic in Japan: A descriptive epidemiological study using a national database (2016 to 2021)
Source: PLoS One. 2023 May 25;18(5):e0285107. doi: 10.1371/journal.pone.0285107 (PMC10212128; doi:10.1371/journal.pone.0285107)
Supplement: S6 Table — Figures are calculated based on clinic outpatient visits vs. the same month in 2019. (XLSX) [file pone.0285107.s010.xlsx]

## Sheet: S6 Table
	S6 Table Percentage reduction in access to medical care during the COVID-19 pandemic.													S6' Table Montyhly number of outpatients during the COVID-19 pandemic.
			All	Internal Medicine	Pediatrics	Dermatology	Surgery	Orthopedics	Obstetrics & Gynecology	Ophthalmology	Otolaryngology	Others				All	Internal Medicine	Pediatrics	Dermatology	Surgery	Orthopedics	Obstetrics & Gynecology	Ophthalmology	Otolaryngology	Others
	2020	Jan.	-7.88876	-14.7856	-16.2313	0.704164	-10.0659	2.04799	3.41919	0.224926	-4.15671	-0.257784		2019	Jan.	36211962	14709963	3391899	3260886	1048359	2667890	1271792	2920961	3472967	3467245
		Feb.	1.39982	-1.43043	1.4718	5.69951	-2.98118	0.915805	3.96766	3.33674	3.41889	3.73803			Feb.	34575931	12399287	2994088	3304898	959385	2701557	1285744	3117089	4485017	3328866
		Mar	-13.9909	-12.9745	-22.617	0.241735	-14.5771	-9.15884	-3.21228	-16.3304	-30.6823	-2.92166			Mar	37938292	12548836	3102563	3797543	1001912	2839529	1370927	3925977	5845434	3505571
		Apr	-23.6014	-20.6642	-38.179	-11.0329	-21.4005	-20.3678	-14.5308	-34.3616	-40.887	-8.66467			Apr	34233968	11691104	2904110	3609983	933017	2736269	1324777	3400445	4274540	3359723
		May	-24.0627	-24.8092	-46.1509	-2.63803	-21.9152	-19.483	-10.9512	-32.4477	-41.72	-8.77104			May	33130719	11132753	2729801	3757987	900420	2813895	1277448	3614015	3604083	3300317
		Jun	-13.5938	-15.9126	-33.6319	6.70792	-12.9199	-7.67304	-2.91151	-11.5327	-35.397	-2.09769			Jun	33845398	11154929	2859578	3916103	932099	2946474	1359155	3785060	3482444	3409556
		Jul	-11.6921	-13.8575	-28.931	-3.89829	-13.6929	-6.0482	-3.38381	-4.15323	-24.0943	-2.80804			Jul	34524575	11544596	3048959	4157161	948975	2969410	1427739	3654963	3254950	3517822
		Aug	-6.44474	-9.50913	-26.6221	5.3612	-10.2951	-0.394625	0.51209	1.07904	-19.7815	0.990654			Aug	31674128	10617574	2491858	3921321	889785	2751723	1342733	3505816	2800482	3352836
		Sep	-8.58544	-10.3582	-29.9286	2.28628	-11.7479	0.026743	1.4452	-5.62434	-21.8582	1.87061			Sep	32177949	10788320	2811703	3634506	898330	2838131	1374762	3400542	3080131	3351524
		Oct	-1.2374	-6.75321	-11.773	10.4429	-8.19805	4.48796	5.9782	11.8756	-8.95667	5.48216			Oct	33133266	11540493	2991512	3461726	933112	2834428	1396875	2988577	3546620	3439923
		Nov	-11.935	-16.5067	-22.3363	-1.09421	-17.2395	-0.111508	-2.00043	-4.86795	-24.9644	-1.88298			Nov	34483398	12235087	3070399	3547393	962611	2808776	1389652	3126635	3829856	3512989
		Dec	-12.258	-19.5698	-29.1178	6.67124	-17.2903	1.33219	1.02224	-3.71909	-22.141	-0.511537			Dec	36015666	13263562	3374605	3576245	1005154	2803814	1402798	3317773	3663568	3608147
	2021	Jan	-22.4262	-34.2921	-45.7128	1.13365	-29.7855	-1.24859	2.48421	-4.60865	-29.668	-2.42585		2020	Jan.	33355288	12535010	2841349	3283848	942832	2722528	1315277	2927531	3328606	3458307
		Feb	-10.5531	-18.2847	-25.0846	3.2106	-21.6579	-0.189261	3.89844	-2.34818	-12.9278	2.3757			Feb.	35059933	12221924	3038155	3493261	930784	2726298	1336758	3221098	4638355	3453300
		Mar	-8.41468	-10.8429	-15.8343	1.90465	-18.008	3.83289	7.26662	-8.01806	-22.622	5.6002			Mar	32630394	10920682	2400857	3806723	855862	2579461	1326889	3284851	4051919	3403150
		Apr	-5.89601	-8.83668	-13.3657	3.81952	-16.1841	5.74213	4.95744	-2.6593	-22.1138	6.81107			Apr	26154277	9275234	1795350	3211698	733347	2178950	1132276	2231998	2526810	3068614
		May	-6.40714	-8.94588	-12.5315	-1.59064	-16.7516	3.0993	7.40609	-3.57165	-23.1729	6.31206			May	25158590	8370805	1469972	3658850	703091	2265665	1137552	2441349	2100461	3010845
		Jun	-3.8099	-5.97651	-10.4439	3.27177	-14.1359	5.26932	9.25605	-6.18352	-19.1037	8.73272			Jun	29244516	9379892	1897847	4178792	811673	2720390	1319583	3348541	2249764	3338034
		Jul	-4.72879	-6.1906	-8.86004	-2.04596	-15.434	1.47285	4.49984	-6.17719	-16.0066	6.32616			Jul	30487938	9944798	2166866	3995103	819033	2789814	1379427	3503164	2470693	3419040
		Aug	-1.84182	-0.0844355	-7.06593	-3.3874	-13.0421	1.40149	5.79371	-7.71889	-9.60535	8.16565			Aug	29632814	9607935	1828474	4131551	798181	2740864	1349609	3543645	2246504	3386051
		Sep	-4.5936	-3.56221	-21.0062	1.45758	-13.1041	1.04985	6.44664	-10.0006	-17.222	9.35885			Sep	29415331	9670843	1970200	3717601	792795	2838890	1394630	3209284	2406870	3414218
		Oct	-0.700987	-6.11438	-7.8593	10.3357	-12.5087	7.75857	8.56125	7.73452	-13.388	10.8019			Oct	32723276	10761139	2639320	3823230	856615	2961636	1480383	3343487	3228961	3628505
		Nov	-4.99056	-10.8195	-5.56605	0.32452	-16.663	7.45083	5.34609	-1.07553	-14.8965	6.92345			Nov	30367821	10215473	2384586	3508577	796662	2805644	1361853	2974432	2873754	3446840
		Dec	-7.98045	-15.4994	-17.3862	2.57597	-18.6698	6.67562	6.5343	-0.89759	-16.78	6.36069			Dec	31600882	10667910	2391994	3814825	831360	2841166	1417138	3194382	2852417	3589690
	Figures are calculated based on clinic outpatient visits vs. the same month in 2019													2021	Jan	28090979	9665606	1841368	3297853	736100	2634579	1303386	2786344	2442608	3383135
															Feb	30927113	10132111	2243034	3411005	751602	2696444	1335868	3043894	3905205	3407950
															Mar	34745905	11188179	2611293	3869873	821488	2948365	1470547	3611190	4523080	3701890
															Apr	32215531	10657999	2515956	3747867	782017	2893389	1390452	3310017	3329278	3588556
															May	31007988	10136830	2387717	3698211	749585	2901106	1372057	3484935	2768912	3508635
															Jun	32555922	10488254	2560927	4044229	800338	3101733	1484959	3551010	2817169	3707303
															Jul	32891979	10829916	2778820	4072107	802510	3013145	1491985	3429189	2733942	3740365
															Aug	31090746	10608609	2315785	3788490	773738	2790288	1420527	3235206	2531486	3626617
															Sep	30699823	10404017	2221071	3687482	780612	2867927	1463388	3060466	2549672	3665188
															Oct	32901006	10834863	2756400	3819518	816392	3054339	1516465	3219729	3071799	3811501
															Nov	32762484	10911314	2899499	3558905	802211	3018053	1463944	3093007	3259342	3756209
															Dec	33141452	11207788	2787890	3668368	817494	2990986	1494461	3287993	3048822	3837650
