# Supplementary material for: Effect of voluntary human mobility restrictions on vector-borne diseases during the COVID-19 pandemic in Japan: A descriptive epidemiological study using a national database (2016 to 2021)
Source: PLoS One. 2023 May 25;18(5):e0285107. doi: 10.1371/journal.pone.0285107 (PMC10212128; doi:10.1371/journal.pone.0285107)
Supplement: S7 Table — (XLSX) [file pone.0285107.s011.xlsx]

## Sheet: S7 Table
	S7 Table. Number of newly infected cases per month for vector-borne diseases under the notifiable surveillance system.
	Year	Month	Dengue fiver	Marilia	SFTS	Relapsing fever	Scrub typhus	Japanese spotted fever	Lyme disease
	2016	Jan	6	0.25	0.5	0.25	7.5	0.5	0
		Feb	4.6	0.4	0	0	1	0.2	0
		Mar	11.25	1.25	0.75	0	1	0	0
		Apr	5.5	1.5	0.25	0	3.25	4.5	0
		May	5	0.6	2.2	0.2	4.2	4.8	0.2
		Jun	5.75	1.75	3.25	0.25	2.5	7.75	0.25
		Jul	6.75	1.5	1.5	0.25	1	6.5	0.25
		Aug	9.8	0.6	0.8	0.6	0.6	7.4	0.4
		Sep	10.5	1.75	1.5	0	1.25	13	0.25
		Oct	6.6	1	2.2	0	10.2	13.8	0.4
		Nov	3.75	1	0.25	0	54	3.5	0
		Dec	3.5	1.25	0.5	0	35.75	0.75	0
	2017	Jan	4.6	1	0	0	6.8	0.6	0
		Feb	1.75	0.5	0	0	0.75	0	0
		Mar	6	0.75	0.25	0	0.5	0.5	0.25
		Apr	2.25	0.25	0.5	0	2	2	0
		May	2.4	0.4	4.4	0	6.2	9.2	0.4
		Jun	3.75	1.75	3.75	0.25	5.5	10.25	0.5
		Jul	5.2	1.8	4.6	0.6	1.2	9.6	1.8
		Aug	11.25	2.25	2.5	0	0.75	12.25	0.5
		Sep	8.5	1.5	0.5	0.25	1	15.5	0.5
		Oct	5.6	2	2.4	0.6	4.4	11.6	0
		Nov	3.5	1.25	0.75	0	43.25	3	0.25
		Dec	2	0.5	0	0	34.75	2	0
	2018	Jan	1.4	0.8	0	0	6.8	0	0
		Feb	2.75	0.5	0	0	0.75	0.25	0
		Mar	2.75	1.25	0.25	0	0.75	0.25	0
		Apr	1.4	0.4	1.8	0	2.4	3.8	0
		May	4.75	1.25	5	0	6	8.75	0
		Jun	2	1.25	2.25	0.25	3.25	9	0.25
		Jul	3.2	0.8	2.6	0.8	1	5.4	1.4
		Aug	8	1.5	1.75	0	0.75	11.5	0.25
		Sep	8.5	1.5	1.5	0	0.75	12.75	0.75
		Oct	4.4	1.2	1.8	0	7	12.8	0.2
		Nov	5.25	0.5	0.25	0.25	46	4.75	0
		Dec	3.25	0.75	0.5	0	34.25	1.5	0
	2019	Jan	6.4	0.8	0.2	0	7	0.2	0.2
		Feb	4.25	0.25	0.25	0	1.25	0.75	0
		Mar	5.75	1	1	0	0.25	0.75	0
		Apr	6.2	1	1.8	0	1.4	2.2	0
		May	7.5	1.25	3.5	0	3.5	7.25	0.25
		Jun	4.75	0.75	4	0	4	6.5	0.5
		Jul	8.2	0.8	3.2	0.2	0.6	9	1
		Aug	22.25	3	2.5	0.25	0.5	9.25	0.25
		Sep	18.6	1.6	2	0.4	0.6	11.4	0.8
		Oct	8.75	0.75	3.75	0.25	4.5	17	0.75
		Nov	7.5	1.25	0.5	0.25	29.5	8	0.25
		Dec	5.25	0.75	0.75	0.25	45.5	1.5	0
	2020	Jan	4	1	0.2	0	10.6	0.6	0.2
		Feb	2.25	0.5	0.75	0	0.75	0.75	0.25
		Mar	1.8	0.4	1	0	0	0.6	0
		Apr	0.5	0.5	1.5	0	2.75	4.25	0
		May	0	0.25	1.75	0	3.5	9.5	0
		Jun	0.2	0	3.4	0.6	4.2	8.6	1.6
		Jul	0	0.5	1.5	1.25	1.5	10.75	1.5
		Aug	0	1	2	0.6	0.8	14	0.8
		Sep	0.25	0	2	0.5	0.75	20	1
		Oct	0	0.25	2.25	0.5	2.75	26.5	0.25
		Nov	0.4	0	0.6	0	43.8	2.8	0.4
		Dec	0.25	0.25	0.75	0	48.25	0.5	0
	2021	Jan	0	0.75	0.25	0	12.25	0.25	0.5
		Feb	0	0	1	0.5	2	0.5	0.5
		Mar	0	0	2	0	1.4	2.6	0
		Apr	0	0.25	3.5	0	4	8.5	0.25
		May	0	0.2	3	0	6.2	10.2	0.2
		Jun	0	0	5.75	0.25	3	16.25	0.5
		Jul	0.75	1.25	2.5	0.25	2	12.75	1.5
		Aug	0.2	1.2	2.8	0.2	1.4	11	0.6
		Sep	0.25	0.75	1.75	0	0.75	13.75	0.5
		Oct	0	0.5	2.5	0.5	4.5	29.5	0.25
		Nov	0.4	1	0.2	0.2	47.4	6.8	0.4
		Dec	0.25	0.75	0	0.5	34.5	1.75	0.25
	2022	Jan	0	0	0.4	0.4	7.8	0.4	0.4
		Feb	0	0	0.5	0	0.75	0.5	0
		Mar	0.75	0.5	1.25	0	0.5	0.5	0
		Apr	0.75	0.75	3.25	0.75	2.75	4	0
		May	1.4	0	5	0	5.6	12	0
		Jun	1	1	5.25	0.5	2.75	12.75	0.25
		Jul	2.25	0.5	2.5	1	0.5	10	0.5
		Aug	3	0.6	2.8	0.4	0.4	12	1.2
		Sep	4	1.5	2.75	0	1	20.75	0.5
		Oct	5.4	1.4	2.2	1.4	5.8	24.6	0
