# Supplementary material for: Effect of voluntary human mobility restrictions on vector-borne diseases during the COVID-19 pandemic in Japan: A descriptive epidemiological study using a national database (2016 to 2021)
Source: PLoS One. 2023 May 25;18(5):e0285107. doi: 10.1371/journal.pone.0285107 (PMC10212128; doi:10.1371/journal.pone.0285107)
Supplement: S8 Table — ✝Includes unknown cases with regard to suspected infected countries/areas. SFTS: severe fever with thrombocytopenia syndrome. (XLSX) [file pone.0285107.s012.xlsx]

## Sheet: S8 Table
		S8 Table. Number of new cases of vector-borne infectious diseases by year and estimated transmission area.
		Vector-borne infectious diseases				2016					2017					2018
						Domestic	Imported	Unknown✝	Total		Domestic	Imported	Unkown✝	Total		Domestic	Imported	Unknown✝	Total
		Crimean-Congo hemorrhagic fever				0	0	0	0		0	0	0	0		0	0	0	0
		West Nile fever				0	0	0	0		0	0	0	0		0	0	0	0
		Yellow fever				0	0	0	0		0	0	0	0		0	0	0	0
		Omsk hemorrhagic fever				0	0	0	0		0	0	0	0		0	0	0	0
		Kyasanur forest disease				0	0	0	0		0	0	0	0		0	0	0	0
		Western equine encephalitis				0	0	0	0		0	0	0	0		0	0	0	0
		Eastern equine encephalitis				0	0	0	0		0	0	0	0		0	0	0	0
		Venezuelan equine encephalitis				0	0	0	0		0	0	0	0		0	0	0	0
		Rift Valley fever				0	0	0	0		0	0	0	0		0	0	0	0
		Rocky Mountain spotted fever				0	0	0	0		0	0	0	0		0	0	0	0
		Zika fever				0	12	0	12		0	5	0	5		0	0	0	0
		Chikungunya fever				0	14	0	14		0	5	0	5		0	4	0	4
		Dengue fever				0	342	0	342		0	245	0	245		0	201	0	201
		Malaria				0	54	0	54		0	61	0	61		0	50	0	50
		Relapsing fever				6	1	0	7		8	0	0	8		6	0	0	6
		SFTS				60	0	0	60		90	0	0	90		76	0	1	77
		Scrub typhus				505	0	0	505		444	2	1	447		451	0	5	456
		Tick-borne encephalitis				1	0	0	1		2	0	0	2		1	0	0	1
		Japanese spotted fever				277	0	0	277		336	0	1	336		301	0	4	305
		Japanese encephalitis				11	0	0	11		3	0	0	3		0	0	0	0
		Lyme disease				7	1	0	8		16	3	0	19		8	5	0	13
		Epidemic typhus				0	0	0	0		0	0	0	0		0	0	0	0
		Tularemia				0	0	0	0		0	0	0	0		0	0	0	0
		Vector-borne infectious diseases				2019					2020					2021
						Domestic	Imported	Unknown✝	Total		Domestic	Imported	Unkown✝	Total		Domestic	Imported	Unkown✝	Total
		Crimean-Congo hemorrhagic fever				0	0	0	0		0	0	0	0		0	0	0	0
		Plague				0	0	0	0		0	0	0	0		0	0	0	0
		West Nile fever				0	0	0	0		0	0	0	0		0	0	0	0
		Yellow fever				0	0	0	0		0	0	0	0		0	0	0	0
		Omsk hemorrhagic fever				0	0	0	0		0	0	0	0		0	0	0	0
		Kyasanur forest disease				0	0	0	0		0	0	0	0		0	0	0	0
		Western equine encephalitis				0	0	0	0		0	0	0	0		0	0	0	0
		Eastern equine encephalitis				0	0	0	0		0	0	0	0		0	0	0	0
		Venezuelan equine encephalitis				0	0	0	0		0	0	0	0		0	0	0	0
		Rift Valley fever				0	0	0	0		0	0	0	0		0	0	0	0
		Rocky Mountain spotted fever				0	0	0	0		0	0	0	0		0	0	0	0
		Zika fever				0	3	0	3		0	1	0	1		0	0	0	0
		Chikungunya fever				0	49	0	49		0	3	0	3		0	0	0	0
		Dengue fever				3	457	1	461		0	45	0	45		0	8	0	8
		Malaria				0	57	0	57		0	21	0	21		0	29	0	29
		Relapsing fever				7	0	0	7		15	0	0	15		10	0	0	10
		SFTS				101	0	0	101		77	0	1	78		109	0	0	109
		Scrub typhus				397	2	5	404		529	0	9	529		518	0	0	518
		Tick-borne encephalitis				0	0	0	0		0	0	0	0		0	0	0	0
		Japanese spotted fever				314	1	3	318		419	1	2	420		486	0	0	486
		Japanese encephalitis				9	0	0	9		5	0	0	5		3	0	0	3
		Lyme disease				13	4	0	17		27	0	0	27		23	0	0	23
		Epidemic typhus				0	0	0	0		0	0	0	0		0	0	0	0
		Tularemia				0	0	0	0		0	0	0	0		0	0	0	0
		✝Includes unkown cases in regard to suspected infected country/areas. SFTS: severe fever with thrombocytopenia syndrome
