# Supplementary material for: Effect of voluntary human mobility restrictions on vector-borne diseases during the COVID-19 pandemic in Japan: A descriptive epidemiological study using a national database (2016 to 2021)
Source: PLoS One. 2023 May 25;18(5):e0285107. doi: 10.1371/journal.pone.0285107 (PMC10212128; doi:10.1371/journal.pone.0285107)
Supplement: S9 Table — ✝Including visitors from more than one country and those from unknown infected areas. Italics include values for returnees. A-NZ: Australia & New Zealand, C: Central, E: Eastern, M: Middle, N: Northern, S: Southern, S-E: South-Eastern, W: Western, Mela: Melanesia, Micro: Micronesia, Poly: Polynesia. SFTS: severe fever with thrombocytopenia syndrome. (XLSX) [file pone.0285107.s013.xlsx]

## Sheet: S9 Table
	S9. Number of new cases of vector-borne diseases by estimated regions of acquired infection																																		b) Number of new cases per year by geographic region for domestically endemic vector-borne diseases.
	Vector-borne infectious disease	Year		Asia						Africa						Americas				Oceania					Europe						Unknown✝		Total		Domestic infectious diseases		2016					2017					2018
				S-E A.	E.A.	S.A.	W.A.	C.A.	Total	E.A.	S.A.	W.A.	N.A.	M.A.	Total	S.A.	N.A.	C.A.	Total	A.-NZ.	Mela.	Micro.	Poly.	Total	E.E.	S.E.	W.E.	N.E.	Total								Hokkaido	Eastern Japan	Western Japan	Total		Hokkaido	Eastern Japan	Western Japan	Total		Hokkaido	Eastern Japan	Wernest Japan
	Zika fever	2016		2	0	0	0	0	2	0	0	0	0	0	0	3	0	5	8	0	1	0	0	1	0	0	0	0	0		1		12		Relapsing fever		5	1	1	7		5	3	0	8		6	0	0
		2017		3	0	0	0	0	3	0	0	0	0	0	0	0	0	1	1	0	0	0	0	0	0	0	0	0	0		1		5		SFTS		0	0	60	60		0	0	90	90		0	0	77
		2018		0	0	0	0	0	0	0	0	0	0	0	0	0	0	0	0	0	0	0	0	0	0	0	0	0	0		0		0		Scrub typhus		0	153	352	505		0	181	266	447		0	181	275
		2019		3	0	0	0	0	3	0	0	0	0	0	0	0	0	0	0	0	0	0	0	0	0	0	0	0	0		0		3		Tick-borne encephalitis		1	0	0	1		2	0	0	2		1	0	0
		2020		1	0	0	0	0	1	0	0	0	0	0	0	0	0	0	0	0	0	0	0	0	0	0	0	0	0		0		1		Japanese spotted fever		0	10	267	277		0	12	325	337		0	13	292
		2021		0	0	0	0	0	0	0	0	0	0	0	0	0	0	0	0	0	0	0	0	0	0	0	0	0	0		0		0		Japanese encephalitis		0	2	9	11		0	0	3	3		0	0	0
																																			Lyme disease		5	1	2	8		9	9	1	19		5	3	5
	Chikungunya fever	2016		2	0	9	0	0	11	0	0	0	0	1	1	0	0	1	1	0	0	0	0	0	0	0	0	0	0		1		14		Epidemic typhus		0	0	0	0		0	0	0	0		0	0	0
		2017		1	0	4	0	0	5	0	0	0	0	0	0	0	0	0	0	0	0	0	0	0	0	0	0	0	0		0		5		Tularemia		0	0	0	0		0	0	0	0		0	0	0
		2018		4	0	0	0	0	4	0	0	0	0	0	0	0	0	0	0	0	0	0	0	0	0	0	0	0	0		0		4
		2019		41	0	5	0	0	46	0	0	0	0	0	0	0	0	0	0	0	0	0	0	0	0	0	0	0	0		3		49		Domestic infectious diseases		2019					2020					2021
		2020		2	0	1	0	0	3	0	0	0	0	0	0	0	0	0	0	0	0	0	0	0	0	0	0	0	0		0		3				Hokkaido	Eastern Japan	Western Japan	Total		Hokkaido	Eastern Japan	Western Japan	Total		Hokkaido	Eastern Japan	Western Japan
		2021		0	0	0	0	0	0	0	0	0	0	0	0	0	0	0	0	0	0	0	0	0	0	0	0	0	0		0		0		Relapsing fever		7	0	0	7		15	0	0	15		10	0	0
																																			SFTS		0	1	100	101		0	0	78	78		0	0	109
	Dengue fiver	2016		264	0	34	0	0	298	0	0	2	0	0	2	8	0	2	10	0	2	0	5	7	0	0	0	0	0		25		342		Scrub typhus		0	240	164	404		0	221	317	538		0	202	332
		2017		153	0	67	0	0	220	2	0	2	0	1	5	0	0	0	0	0	2	2	2	6	0	0	0	0	0		14		245		Tick-borne encephalitis		0	0	0	0		0	0	0	0		0	0	0
		2018		144	0	29	1	0	174	1	0	1	0	0	2	1	0	4	5	0	1	0	3	4	0	0	0	0	0		16		201		Japanese spotted fever		0	10	308	318		0	15	407	422		0	25	461
		2019		326	3	70	0	0	399	4	0	1	0	0	5	3	0	9	12	0	7	1	2	10	0	0	0	0	0		35		461		Japanese encephalitis		0	0	9	9		0	0	5	5		0	0	3
		2020		32	0	4	0	0	36	0	0	0	0	0	0	2	0	0	2	0	0	1	0	1	0	0	0	0	0		6		45		Lyme disease		13	1	3	17		24	2	1	27		20	0	3
		2021		4	0	3	0	0	7	0	0	0	0	1	1	0	0	0	0	0	0	0	0	0	0	0	0	0	0		0		8		Epidemic typhus		0	0	0	0		0	0	0	0		0	0	0
																																			Tularemia		0	0	0	0		0	0	0	0		0	0	0
	Malaria	2016		0	0	7	0	0	7	13	0	14	0	11	38	1	0	0	1	0	3	0	0	3	0	0	0	0	0		5		54		Italics include values for returnees. SFTS: severe fever with thrombocytopenia syndrome
		2017		5	1	4	1	0	11	7	0	28	0	9	44	0	0	0	0	0	2	0	0	2	0	0	0	0	0		4		61
		2018		1	1	6	0	0	8	9	0	23	0	7	39	0	0	0	0	0	1	0	0	1	0	0	0	0	0		2		50
		2020		0	0	1	0	0	1	3	0	6	0	5	14	0	0	0	0	0	0	0	0	0	0	0	0	0	0		4		19
		2019		1	1	4	0	0	6	14	0	23	0	11	48	1	0	0	1	0	1	0	0	1	0	0	0	0	0		3		59
		2021		0	0	5	0	0	5	2	0	12	0	4	18	0	0	0	0	0	0	0	0	0	0	0	0	0	0		6		29
	A-NZ: Australia & New Zealand, C: Central, E: Eastern, M: Middle, N: Northern, S: Southern, S-E.: South-Eastern, W: Western, Mela: Melanesia, Micro.: Micronesia, Poly: Polynesia. ✝Including visitors from more than one country and those from unknown infected areas.
	Vector-borne infectious disease			2016								2017									2018
				Hokkaido		Eastern Japan		Western Japan		Total		Hokkaido		Eastern Japan		Western Japan		Total		Hokkaido		Eastern Japan		Wernest Japan		Total
	Relapsing fever			5		1		1		7		5		3		0		8		6		0		0		6
	SFTS			0		0		60		60		0		0		90		90		0		0		77		77
	Scrub typhus			0		153		352		505		0		181		266		447		0		181		275		456
	Tick-borne encephalitis			1		0		0		1		2		0		0		2		1		0		0		1
	Japanese spotted fever			0		10		267		277		0		12		325		337		0		13		292		305
	Japanese encephalitis			0		2		9		11		0		0		3		3		0		0		0		0
	Lyme disease			5		1		2		8		9		9		1		19		5		3		5		13
	Epidemic typhus			0		0		0		0		0		0		0		0		0		0		0		0
	Tularemia			0		0		0		0		0		0		0		0		0		0		0		0
	Vector-borne infectious disease			2019															2021
				Hokkaido		Eastern Japan		Western Japan		Total		Hokkaido		Eastern Japan		Western Japan		Total		Hokkaido		Eastern Japan		Western Japan		Total
	Relapsing fever			7		0		0		7		15		0		0		15		10		0		0		10
	SFTS			0		1		100		101		0		0		78		78		0		0		109		109
	Scrub typhus			0		240		164		404		0		221		317		538		0		202		332		534
	Tick-borne encephalitis			0		0		0		0		0		0		0		0		0		0		0		0
	Japanese spotted fever			0		10		308		318		0		15		407		422		0		25		461		486
	Japanese encephalitis			0		0		9		9		0		0		5		5		0		0		3		3
	Lyme disease			13		1		3		17		24		2		1		27		20		0		3		23
	Epidemic typhus			0		0		0		0		0		0		0		0		0		0		0		0
	Tularemia			0		0		0		0		0		0		0		0		0		0		0		0
	Italics include values for returnees. SFTS: severe fever with thrombocytopenia syndrome
[truncated: 1 more columns]
