# Supplementary material for: Effect of voluntary human mobility restrictions on vector-borne diseases during the COVID-19 pandemic in Japan: A descriptive epidemiological study using a national database (2016 to 2021)
Source: PLoS One. 2023 May 25;18(5):e0285107. doi: 10.1371/journal.pone.0285107 (PMC10212128; doi:10.1371/journal.pone.0285107)
Supplement: S10 Table — Figures are corrected according to sex ratio/age group ratios based on the national census. The number of females was calculated by multiplying the number of females by the ratio of males to females. For example, the number of females in 2016 was calculated by multiplying the gender ratio for that year by 0.948. SFTS: severe fever with thrombocytopenia syndrome. (XLSX) [file pone.0285107.s014.xlsx]

## Sheet: S10 Table
	S10 Table.Number of new cases of endemic vector-borne diseases by sex and age.
		Age group																														B) Corrected values for new cases of vector-borne diseases by sex.
	2016	<10y	10s (10-19)	20s	30s	40s	50s	60s	70s~	Total																								2016				2017				2018				2019
	Relapsing fever	0	0	0	2.004	0	0	1.114	0.422	3.54																								Male	Female	Total		Male	Female	Total		Male	Female	Total		Male	Female	Total
	SFTS	0	0	0	0	1.08	2.25	12.254	13.926	29.51																						Relapsing fever	Total	5	0	5		3	0	3		5	0	5		6	0	6
	Scrub typhus	2	6.223	4.914	10.02	17.28	39.75	74.638	108.032	262.857																							Inside Japan	4	0	4		3	0	3		5	0	5		6	0	6
	Tick-borne encephalitis	0	0	0	0	0.54	0	0	0	0.54																							Other	1	0	1		0	0	0		0	0	0		0	0	0
	Japanese spotted fever	3	0.889	1.638	4.676	5.94	18	44.56	62.878	141.581																							Unknown	0	0	0		0	0	0		0	0	0		0	0	0
	Japanese encephalitis	0	0	0	0	0.54	0	2.228	2.532	5.3																						SFTS	Total	35	0	35		41	0	41		40	0	40		51	0	51
	Lyme disease	0	0	0.819	0.668	1.08	0.75	1.114	0	4.431
	Epidemic typhus	0	0	0	0	0	0	0	0	0																							Inside Japan	35	0	35		41	0	41		39	0	39		50	0	50
	Tularemia	0	0	0	0	0	0	0	0	0																							Other	0	0	0		0	0	0		0	0	0		0	0	0
		Age group																														Scrub typhus	Total	288	0	505		262	0	262		279	0	279		234	0	234
	2017	<10y	10s (10-19)	20s	30s	40s	50s	60s	70s~	Total																							Inside Japan	288	0	505		261	0	261		276	0	276		230	0	230
	Relapsing fever	0	0	0	1.356	0.54	0.73	2.292	0	4.918																							Other	0	#REF!	#REF!		0	#REF!	#REF!		0	#REF!	#REF!		1	#REF!	#REF!
	SFTS	0	0.889	0	1.356	0.54	4.38	13.179	22.971	43.315																							Unknown	0	0	0		1	0	1		3	0	3		3	0	3
	Scrub typhus	4	5.334	5.684	12.882	12.42	25.55	68.76	92.69	227.32																						Tick-borne encephalitis	Total	1	0	1		2	0	2		0	0	0		0	0	0
	Tick-borne encephalitis	0	0	0	0	0	0	0	0.806	0.806																							Inside Japan	1	0	1		2	0	2		0	0.948	0.948		0	0	0
	Japanese spotted fever	4	1.778	1.624	3.39	7.02	20.44	48.705	79.391	166.348																							Other	0	0	0		0	0	0		0	0	0		0	0	0
	Japanese encephalitis	0	0	0	0	0	0.73	0.573	0.403	1.706																							Unknown	0	0	0		0	0	0		0	0	0		0	0	0
	Lyme disease	1	0	0	2.034	1.62	0.73	1.719	2.015	9.118
	Epidemic typhus	0	0	0	0	0	0	0	0	0																						Japanese spotted fever	Total	124	0	124		150	0	150		151	0	151		154	0	154
	Tularemia	0	0	0	0	0	0	0	0	0																							Inside Japan	124	0	124		149	0	149		148	0	148		152	0	152
		Age group																															Unknown	0	0	0		1	0	1		3	0	3		1	0	1
	2018	<10y	10s (10-19)	20s	30s	40s	50s	60s	70s~	Total																						Japanese encephalitis	Total	5	0	5		1	0	1		0	0	0		8	0	8
	Relapsing fever	0	0	0.799	0	0.53	0.71	1.182	0.382	3.603																							Inside Japan	5	0	5		1	0	1		0	0	0		8	0	8
	SFTS	0	0	1.598	0.685	2.65	1.42	8.274	19.864	34.491																							Other	0	0	0		0	0	0		0	0	0		0	0	0
	Scrub typhus	3	1.774	5.593	13.015	15.37	19.88	71.511	92.444	222.587																							Unknown	0	0	0		0	0	0		0	0	0		0	0	0
	Tick-borne encephalitis	0	0	0	0	0.53	0	0	0	0.53																						Epidemic typhus	Total	0	0	0		0	0	0		0	0	0		0	0	0
	Japanese spotted fever	6	0	3.196	4.11	4.77	16.33	45.507	67.232	147.145																							Inside Japan	0	0	0		0	0	0		0	0	0		0	0	0
	Japanese encephalitis	0	0	0	0	0	0	0	0	0																							Other	0	0	0		0	0	0		0	0	0		0	0	0
	Lyme disease	1	0	0	1.37	1.59	0	0.591	0.382	4.933
	Epidemic typhus	0	0	0	0	0	0	0	0	0																							Unknown	0	0	0		0	0	0		0	0	0		0	0	0
	Tularemia	0	0	0	0	0	0	0	0	0																						Tularemia	Total	0	0	0		0	0	0		0	0	0		0	0	0
		Age group																															Other	0	0	0		0	0	0		0	0	0		0	0	0
	2019	<10y	10s	20s	30s	40s	50s	60s	70s~	Total																							Unknown	0	0	0		0	0	0		0	0	0		0	0	0
	Relapsing fever	0	0	1.562	1.378	1.06	0	0	0.363	4.363																						Lyme disease	Total	7	0	7		10	0	10		8	0	8		10	0	10
	SFTS	0	0	0	0	1.06	6.21	9.105	27.225	43.6																							Inside Japan	7	0	7		8	0	8		6	0	6		9	0	9
	Scrub typhus	2	0.883	6.248	9.646	9.54	25.53	56.451	81.312	191.61																							Other	0	0	0		2	0	2		2	0	2		1	0	1
	Tick-borne encephalitis	0	0	0	0	0	0	0	0	0																							Unknown	0	0	0		0	0	0		0	0	0		0	0	0
	Japanese spotted fever	4	1.766	3.124	2.756	7.95	17.94	33.385	74.052	144.973																						Figures were corrected for the population sex ratio calculated based on the census population. The number of females was calculated by multiplying the number of females by the ratio of males to females. For example, the number of females in 2016 was calculated by multiplying the gender ratio for that year by 0.948. SFTS: severe fever with thrombocytopenia syndrome
	Japanese encephalitis	0	0	0	0	0	1.38	0.607	2.178	4.165
	Lyme disease	0	0	0.781	2.067	0.53	0.69	1.214	1.815	7.097
	Epidemic typhus	0	0	0	0	0	0	0	0	0
	Tularemia	0	0	0	0	0	0	0	0	0
		Age group
	2020	<10y	10s (10-19)	20s	30s	40s	50s	60s	70s~	Total
	Relapsing fever	0	0	0.76	0	1.052	1.737	2.464	1.735	7.748
	SFTS	0	0	0	0.679	0.526	3.474	11.704	17.35	33.733
	Scrub typhus	1	2.613	8.36	8.827	13.15	22.581	96.096	97.507	250.134
	Tick-borne encephalitis	0	0	0	0	0	0	0	0	0
	Japanese spotted fever	1	1.742	2.28	6.79	9.468	18.528	52.976	92.649	185.433
	Japanese encephalitis	0	0	0	0	0	0	1.232	1.041	2.273
	Lyme disease	0	0	0.76	0.679	2.63	4.632	3.08	2.429	14.21
	Epidemic typhus	0	0	0	0	0	0	0	0	0
	Tularemia	0	0	0	0	0	0	0	0	0
			2016			2017			2018			2019			2020																P2
			Male	Female	Total	Male	Female	Total	Male	Female	Total	Male	Female	Total	Male	Female	Total
	Relapsing fever	Total	5	0	5	3	0	3	5	0	5	6	0	6	9	0	9
		Inside Japan	4	0	4	3	0	3	5	0	5	6	0	6	9	0	9
		Other	1	0	1	0	0	0	0	0	0	0	0	0	0	0	0
		Unknown	0	0	0	0	0	0	0	0	0	0	0	0	0	0	0
	SFTS	Total	35	0	35	41	0	41	40	0	40	51	0	51	45	0	45
		Inside Japan	35	0	35	41	0	41	39	0	39	50	0	50	45	0	45
		Other	0	0	0	0	0	0	0	0	0	0	0	0	0	0	0
		Unknown	0	0	0	0	0	0	1	0	1	1	0	1	0	0	0
	Scrub typhus	Total	288	0	505	262	0	262	279	0	279	234	0	234	318	0	318
		Inside Japan	288	0	505	261	0	261	276	0	276	230	0	230	310	0	310
		Other	0	0	0	0	0	0	0	0	0	1	0	1	0	0	0
		Unknown	0	0	0	1	0	1	3	0	3	3	0	3	8	0	8
	Tick-borne encephalitis	Total	1	0	1	2	0	2	0	0	0	0	0	0	0	0	0
		Inside Japan	1	0	1	2	0	2	0	0.948	0.948	0	0	0	0	0	0
		Other	0	0	0	0	0	0	0	0	0	0	0	0	0	0	0
		Unknown	0	0	0	0	0	0	0	0	0	0	0	0	0	0	0
	Japanese spotted fever	Total	124	0	124	150	0	150	151	0	151	154	0	154	208	0	208
		Inside Japan	124	0	124	149	0	149	148	0	148	152	0	152	208	0	208
		Others	0	0	0	0	0	0	0	0	0	1	0	1	0	0	0
		Unknown	0	0	0	1	0	1	3	0	3	1	0	1	0	0	0
	Japanese encephalitis	Total	5	0	5	1	0	1	0	0	0	8	0	8	3	0	3
		Inside Japan	5	0	5	1	0	1	0	0	0	8	0	8	3	0	3
		Other	0	0	0	0	0	0	0	0	0	0	0	0	0	0	0
		Unknown	0	0	0	0	0	0	0	0	0	0	0	0	0	0	0
	Lyme disease	Total	7	0	7	10	0	10	8	0	8	10	0	10	18	0	18
		Inside Japan	7	0	7	8	0	8	6	0	6	9	0	9	18	0	18
		Other	0	0	0	2	0	2	2	0	2	1	0	1	0	0	0
		Unknown	0	0	0	0	0	0	0	0	0	0	0	0	0	0	0
	Epidemic typhus	Total	0	0	0	0	0	0	0	0	0	0	0	0	0	0	0
		Inside Japan	0	0	0	0	0	0	0	0	0	0	0	0	0	0	0
		Other	0	0	0	0	0	0	0	0	0	0	0	0	0	0	0
		Unknown	0	0	0	0	0	0	0	0	0	0	0	0	0	0	0
	Tularemia	Total	0	0	0	0	0	0	0	0	0	0	0	0	0	0	0
		Inside Japan	0	0	0	0	0	0	0	0	0	0	0	0	0	0	0
		Other	0	0	0	0	0	0	0	0	0	0	0	0	0	0	0
		Unknown	0	0	0	0	0	0	0	0	0	0	0	0	0	0	0
	Figures were corrected according to sex ratio/age group ratios calculated based on the national census. The number of females was calculated by multiplying the number of females by the ratio of males to females. For example, the number of females in 2016 was calculated by multiplying the gender ratio for that year by 0.948. SFTS: severe fever with thrombocytopenia syndrome
[truncated: 3 more columns]
